# Supplementary material for: Efficacy and Safety of Anti-SARS-CoV-2 Antiviral Agents and Monoclonal Antibodies in Patients with SLE: A Case-Control Study
Source: Biomolecules. 2023 Aug 22;13(9):1273. doi: 10.3390/biom13091273 (PMC10527378; doi:10.3390/biom13091273)
Supplement: Supplementary file 1 [file biomolecules-13-01273-s001.zip]

Archive with 1 entries (1 files):
- biomolecules-2562254-supplementary.pdf
